# Supplementary material for: Flexible Glassy Carbon Multielectrode Array for In Vivo Multisite Detection of Tonic and Phasic Dopamine Concentrations
Source: Biosensors (Basel). 2022 Jul 20;12(7):540. doi: 10.3390/bios12070540 (PMC9312827; doi:10.3390/bios12070540)
Supplement: Supplementary file 1 [file biosensors-12-00540-s001.zip]

Archive with 1 entries (1 files):
- biosensors-1811033-supplementary.pdf
